# Supplementary material for: Endometrial Proliferative Phase-Centered View of Transcriptome Dynamics across the Menstrual Cycle
Source: Int J Mol Sci. 2024 May 13;25(10):5320. doi: 10.3390/ijms25105320 (PMC11121472; doi:10.3390/ijms25105320)
Supplement: Supplementary file 1 [file ijms-25-05320-s001.zip]

Archive with 1 entries (1 files):
- ijms-2968967-supplementary.xlsx
